# Supplementary material for: Proximate mechanism of behavioral manipulation of an orb-weaver spider host by a parasitoid wasp
Source: PLoS One. 2017 Feb 3;12(2):e0171336. doi: 10.1371/journal.pone.0171336 (PMC5291528; doi:10.1371/journal.pone.0171336)
Supplement: S1 File — (XLSX) [file pone.0171336.s003.xlsx]

## Sheet: Cyclosa_morretes_data
Treatments	Sample number	Retention Time (min) - Ion Product 371	Peak Height - Ion Product 371	Concentration of Ion Product 371 (pg/mL)	Retention Time (min) - Ion Product 445	Peak Height - Ion Product 445	Concentration of Ion Product 445 (pg/mL)	Weight of sample (mg)	Concentration of Ion Product 371 (pg/mLmg) = Concentration of each sample/weight of sample	Concentration of Ion Product 445 (pg/mLmg) = Concentration of each sample/weight of sample
Curve_ Concentration 0.05ng/ml		1395	5		1422	6
Curve_ Concentration 0.1ng/ml		1394	24		1.40	29
Curve_ Concentration 0.5ng/ml		1390	64		1393	89
Curve_ Concentration 0.8ng/ml		1397	78		1401	99
Curve_ Concentration 1ng/ml		1397	91		1394	111
Curve_ Concentration 2ng/ml		1393	178		1397	228
Unparasitized_spiders	1	NA	NA	0	1414	6	0.05061769	1	0	0.050
Unparasitized_spiders	2	1398	16	0.07708207	1391	24	0.08517655	1	0.077	0.085
Unparasitized_spiders	3	1398	10	0.06230075	1390	16	0.06758771	1	0.062	0.067
Unparasitized_spiders	4	1380	5	0.05217268	1398	6	0.05061769	1	0.052	0.050
Unparasitized_spiders	5	1411	5	0.05217268	1392	7	0.05210254	1	0.052	0.052
Unparasitized_spiders	6	1382	5	0.05217268	Not detected	Not detected	0	1	0.052	0
Unparasitized_spiders	7	Not detected	Not detected	0	Not detected	Not detected	0	1	0	0
Unparasitized_spiders	8	Not detected	Not detected	0	Not detected	Not detected	0	3	0	0
Unparasitized_spiders	9	Not detected	Not detected	0	Not detected	Not detected	0	1	0	0
Unparasitized_spiders	10	Not detected	Not detected	0	Not detected	Not detected	0	1	0	0
Second_stage_larvae	1	1378	5	0.05217268	1381	5	0.04917516	0.5	0.104	0.098
Second_stage_larvae	2	1397	6	0.05405715	1410	8	0.05363094	0.6	0.090	0.089
Second_stage_larvae	3	1393	11	0.06455104	1393	14	0.0637903	0.5	0.129	0.127
Second_stage_larvae	4	1398	7	0.05600969	1401	12	0.06020625	0.5	0.112	0.120
Second_stage_larvae	5	1395	8	0.05803276	1415	8	0.05363094	0.5	0.116	0.107
Second_stage_larvae	6	1398	8	0.05803276	1.4	9	0.05520418	0.5	0.116	0.110
Second_stage_larvae	7	Not detected	Not detected	0	Not detected	Not detected	0	0.6	0	0
Second_stage_larvae	8	Not detected	Not detected	0	Not detected	Not detected	0	0.5	0	0
Second_stage_larvae	9	Not detected	Not detected	0	Not detected	Not detected	0	0.5	0	0
Second_stage_larvae	10	Not detected	Not detected	0	Not detected	Not detected	0	0.6	0	0
Second_stage_larvae	11	Not detected	Not detected	0	Not detected	Not detected	0	0.5	0	0
Parasitized spider by second stage larvae	1	1402	6	0.05405715	1402	8	0.05363094	1	0.054	0.053
Parasitized spider by second stage larvae	2	1391	5	0.05217268	1392	7	0.05210254	2	0.026	0.026
Parasitized spider by second stage larvae	3	1397	23	0.09881514	1395	28	0.09561944	1	0.098	0.095
Parasitized spider by second stage larvae	4	1399	12	0.06688263	1404	16	0.06758771	2	0.033	0.033
Parasitized spider by second stage larvae	5	1401	6	0.05405715	1405	8	0.05363094	1	0.054	0.053
Parasitized spider by second stage larvae	6	1406	6	0.05405715	NA	NA	0	1	0.054	0
Parasitized spider by second stage larvae	7	Not detected	Not detected	0	1411	5	0.04917516	1	0	0.049
Parasitized spider by second stage larvae	8	1423	29	0.1222598	1421	38	0.1276767	1	0.122	0.127
Parasitized spider by second stage larvae	9	1411	10	0.06230075	1415	14	0.0637903	1	0.062	0.063
Parasitized spider by second stage larvae	10	Not detected	Not detected	0	Not detected	Not detected	0	1	0	0
Parasitized spider by second stage larvae	11	Not detected	Not detected	0	1429	7	0.05210254	1	0	0.052
Third_Stage_larvae	1	1393	8	0.05803276	1402	12	0.06020625	0.8	0.072	0.075
Third_Stage_larvae	2	1405	9	0.0601289	1405	11	0.05849046	0.8	0.075	0.073
Third_Stage_larvae	3	1397	7	0.05600969	1398	10	0.05682357	0.8	0.070	0.071
Third_Stage_larvae	4	1398	10	0.06230075	1412	10	0.05682357	0.9	0.069	0.063
Third_Stage_larvae	5	1406	7	0.05600969	1396	12	0.06020625	0.8	0.070	0.075
Third_Stage_larvae	6	1423	23	0.09881514	1421	30	0.1013116	0.8	0.123	0.126
Third_Stage_larvae	7	Not detected	Not detected	0	1423	6	0.05061769	0.8	0.060	0.063
Third_Stage_larvae	8	Not detected	Not detected	0	Not detected	Not detected	0	0.9	0.052	0.053
Third_Stage_larvae	9	Not detected	Not detected	0	1422	5	0.04917516	0.8	0.060	0.061
Third_Stage_larvae	10	Not detected	Not detected	0	Not detected	Not detected	0	0.8	0.062	0.059
Parasitized spider by third stage	1	1393	72	0.5622306	1398	106	0.9119	1	0.562	0.911
Parasitized spider by third stage	2	1398	64	0.4232863	1.40	79	0.4177626	1	0.423	0.417
Parasitized spider by third stage	3	1395	62	0.3942886	1399	84	0.4827391	2	0.197	0.241
Parasitized spider by third stage	4	1393	47	0.2315602	1399	66	0.2868763	1	0.231	0.286
Parasitized spider by third stage	5	1397	61	0.3805434	1399	73	0.351229	1	0.380	0.351
Parasitized spider by third stage	6	1416	56	0.3186794	1425	74	0.3615322	1	0.318	0.361
Parasitized spider by third stage	7	1409	23	0.09881514	1420	28	0.09561944	2	0.049	0.047
Parasitized spider by third stage	8	1414	43	0.2009203	1424	57	0.2211495	1	0.200	0.221
Parasitized spider by third stage	9	1420	24	0.1023843	1434	28	0.09561944	1	0.102	0.095
Parasitized spider by third stage	10	1418	30	0.1266758	1418	41	0.1392455	1	0.126	0.139

## Sheet: Cyclosa_fililineata_data
Treatments	Sample number	Retention Time (min) - Ion Product 371	Peak Height - Ion Product 371	Concentration of Ion Product 371 (pg/mL)	Retention Time (min) - Ion Product 445	Peak Height - Ion Product 445	Concentration of Ion Product 445 (pg/mL)	Weight of sample (mg)	Concentration of Ion Product 371 (pg/mLmg) = Concentration of each sample/weight of sample	Concentration of Ion Product 445 (pg/mLmg) = Concentration of each sample/weight of sample
Curve_ Concentration 0.05ng/ml		1395	5		1422	6
Curve_ Concentration 0.1ng/ml		1394	24		1.4	29
Curve_ Concentration 0.5ng/ml		1.39	64		1393	89
Curve_ Concentration 0.8ng/ml		1397	78		1401	99
Curve_ Concentration 1ng/ml		1397	91		1394	111
Curve_ Concentration 2ng/ml		1393	178		1397	228
Unparasitized_spiders	1	Not detected	Not detected	0	1.40	5	0.049	1	0	0.049
Unparasitized_spiders	2	1403	5	0.05217268	Not detected	Not detected	0	2	0.026	0
Unparasitized_spiders	3	1371	6	0.05405715	1439	6	0.05061769	4	0.013	0.012
Unparasitized_spiders	4	Not detected	Not detected	0	Not detected	Not detected	0	3	0	0
Unparasitized_spiders	5	1369	5	0.05217268	1.39	5	0.04917516	1	0.052	0.049
Unparasitized_spiders	6	Not detected	Not detected	0	Not detected	Not detected	0	1	0	0
Second_stage_larvae	1	1.42	5	0.052	1.42	5	0.049	0.5	0.104	0.098
Second_stage_larvae	2	Not detected	Not detected	0	Not detected	Not detected	0	0.5	0	0
Second_stage_larvae	3	Not detected	Not detected	0	Not detected	Not detected	0	0.6	0	0
Second_stage_larvae	4	Not detected	Not detected	0	1441	6	0.05061769	0.5	0	0.101
Second_stage_larvae	5	1413	9	0.0601289	1408	10	0.05682357	0.5	0.120	0.113
Second_stage_larvae	6	Not detected	Not detected	0	Not detected	Not detected	0	0.6	0	0
Parasitized spider by second stage larvae	1	1.43	36	0.156	1.44	45	0.156	1	0.156	0.156
Parasitized spider by second stage larvae	2	Not detected	Not detected	0	Not detected	Not detected	0	1	0	0
Parasitized spider by second stage larvae	3	Not detected	Not detected	0	Not detected	Not detected	0	2	0	0
Parasitized spider by second stage larvae	4	1419	34	0.1459935	1424	43	0.1475348	2	0.072	0.073
Parasitized spider by second stage larvae	5	1406	14	0.07180147	1417	23	0.08274914	1	0.071	0.082
Parasitized spider by second stage larvae	6	Not detected	Not detected	0	Not detected	Not detected	0	1	0	0
Third_Stage_larvae	1	1404	13	0.06929842	1.4	14	0.0637903	0.8	0.086	0.079
Third_Stage_larvae	2	1389	13	0.06929842	1399	16	0.06758771	0.8	0.086	0.084
Third_Stage_larvae	3	1396	9	0.0601289	1402	14	0.0637903	0.9	0.066	0.070
Third_Stage_larvae	4	1406	8	0.05803276	1401	12	0.06020625	0.8	0.072	0.075
Parasitized spider by third stage	1	1393	42	0.1939161	1399	60	0.2411879	1	0.193	0.241
Parasitized spider by third stage	2	1394	57	0.3301902	1393	80	0.4300175	1	0.330	0.430
Parasitized spider by third stage	3	1396	68	0.4878365	1398	88	0.5419242	1	0.487	0.541
Parasitized spider by third stage	4	1394	48	0.2399241	1402	62	0.2555456	1	0.239	0.255
